# Supplementary material for: Synthesis of Novel 2,9-Disubstituted-6-morpholino Purine Derivatives Assisted by Virtual Screening and Modelling of Class I PI3K Isoforms
Source: Polymers (Basel). 2023 Mar 29;15(7):1703. doi: 10.3390/polym15071703 (PMC10096987; doi:10.3390/polym15071703)
Supplement: Supplementary file 1 [file polymers-15-01703-s001.zip]

Archive with 1 entries (1 files):
- polymers-2259308-supplementary.pdf
